# Supplementary material for: Fine-tuning of auxin homeostasis governs the transition from floral stem cell maintenance to gynoecium formation
Source: Nat Commun. 2017 Oct 24;8:1125. doi: 10.1038/s41467-017-01252-6 (PMC5654772; doi:10.1038/s41467-017-01252-6)
Supplement: Supplementary file 4 — Supplementary Data 1 [file 41467_2017_1252_MOESM4_ESM.xlsx]

## Sheet: Sheet1
Supplementary Data 1. High confident upregulated and downregulated genes in crc knu
High confident upregulated genes in crc knu
SEQ_ID	gene_name	DESCRIPTION	knu-1	crc-1 knu-1	Fold change	P value	T value
AT2G35450	AT2G35450	aminocarboxymuconate-semialdehyde decarboxylase/ hydrolase	3.32677	4.33498	2.011 up	0.00767	-4.968
AT4G34420	AT4G34420	unknown protein	1.16882	2.18198	2.018 up	0.0037	-6.08
AT5G35970	AT5G35970	ATP binding / ATP-dependent helicase/ DNA binding	2.93875	3.97689	2.053 up	0.00593	-5.341
AT1G16140	WAKL3	WAKL3 (WALL ASSOCIATED KINASE-LIKE 3); ATP binding / calcium ion binding / protein kinase/ protein serine/threonine kinase/ protein-tyrosine kinase	0.60108	1.64038	2.055 up	0.00271	-6.615
AT5G63520	AT5G63520	unknown protein	0.71835	1.75779	2.055 up	0.00507	-5.578
AT1G65480	FT	FT (FLOWERING LOCUS T)	0.89074	1.93746	2.065 up	0.00238	-6.852
AT5G64370	PYD3	PYD3; beta-ureidopropionase	3.49622	4.54344	2.066 up	0.00659	-5.184
AT3G43320	AT3G43320	unknown protein	0.79453	1.85328	2.083 up	0.00186	-7.319
AT3G53150	AT3G53150	UDP-glycosyltransferase/ transferase, transferring hexosyl groups	1.08535	2.15072	2.092 up	0.00417	-5.887
AT5G39150	AT5G39150	nutrient reservoir	0.96994	2.03913	2.098 up	0.00355	-6.15
AT4G29750	AT4G29750	unknown protein	1.819	2.88851	2.098 up	0.0065	-5.206
AT2G14230	N/A	CACTA-like transposase family (Ptta/En/Spm), has a 2.0e-119 P-value blast match to At5g36655.1/81-333 CACTA-like transposase family (Ptta/En/Spm) (CACTA-element) (Arabidopsis thaliana)	0.41277	1.48687	2.105 up	0.00553	-5.445
AT3G29330	AT3G29330	unknown protein	0.50869	1.58472	2.108 up	0.0083	-4.858
AT3G22510	AT3G22510	unknown protein	1.29249	2.38467	2.131 up	0.000634	-9.693
AT4G28556	AT4G28556	unknown protein	0.95534	2.0525	2.139 up	0.00832	-4.853
AT1G77470	AT1G77470	ATP binding / ATPase/ DNA binding / nucleoside-triphosphatase/ nucleotide binding	1.03022	2.13162	2.145 up	0.00562	-5.42
AT3G05470	AT3G05470	actin binding	1.75203	2.85367	2.145 up	0.00626	-5.259
AT4G28040	AT4G28040	unknown protein	1.66441	2.76899	2.150 up	0.00425	-5.854
AT5G18770	AT5G18770	unknown protein	1.08289	2.19195	2.157 up	0.00062	-9.752
AT1G55140	AT1G55140	unknown protein	1.93204	3.04352	2.160 up	0.00376	-6.056
AT5G28916	N/A	copia-like retrotransposon family, has a 6.7e-16 P-value blast match to gb	1.01171	2.12694	2.166 up	0.00826	-4.864
AT1G65150	AT1G65150	unknown protein	0.95176	2.07138	2.172 up	0.000337	-11.408
AT2G11870	N/A	pseudogene, hypothetical protein	1.04349	2.16619	2.177 up	0.00253	-6.738
AT1G11710	AT1G11710	unknown protein	0.88616	2.00929	2.178 up	0.00535	-5.496
AT5G08400	AT5G08400	unknown protein	1.89531	3.0306	2.196 up	0.00837	-4.845
AT5G44290	AT5G44290	ATP binding / kinase/ protein kinase/ protein serine/threonine kinase/ protein-tyrosine kinase	3.39917	4.55189	2.223 up	0.00883	-4.773
AT1G32340	NHL8	NHL8; ubiquitin-protein ligase/ zinc ion binding	1.49098	2.647	2.228 up	0.0077	-4.962
AT5G13720	AT5G13720	unknown protein	2.76731	3.94445	2.261 up	0.00871	-4.791
AT1G78670	AT1G78670	gamma-glutamyl hydrolase	2.37701	3.56394	2.276 up	0.00766	-4.97
AT3G50910	AT3G50910	unknown protein	2.60666	3.79836	2.284 up	0.00165	-7.559
AT2G22810	ACS4	ACS4 (1-AMINOCYCLOPROPANE-1-CARBOXYLATE SYNTHASE 4); 1-aminocyclopropane-1-carboxylate synthase	0.63322	1.83436	2.299 up	0.00565	-5.413
AT5G46700	TRN2	TORNADO2 (TRN2)	1.15656	2.36847	2.316 up	0.00905	-4.74
AT5G38750	AT5G38750	asparaginyl-tRNA synthase (glutamine-hydrolyzing)	1.05911	2.27898	2.329 up	0.00911	-4.729
AT1G67890	AT1G67890	ATP binding / kinase/ protein kinase/ protein serine/threonine kinase/ protein-tyrosine kinase/ signal transducer	2.21783	3.45139	2.351 up	0.00855	-4.817
AT2G47640	AT2G47640	unknown protein	3.98387	5.2178	2.352 up	0.00773	-4.956
AT5G20930	TSL	TSL (TOUSLED); kinase	2.57127	3.81047	2.360 up	0.00115	-8.302
AT3G20790	AT3G20790	oxidoreductase	1.63314	2.87456	2.364 up	0.000602	-9.827
AT3G46560	TIM9	TIM9; protein translocase	1.8438	3.09101	2.373 up	0.00806	-4.898
AT5G22320	AT5G22320	protein binding	0.6988	1.9467	2.374 up	0.000968	-8.684
AT1G17345	AT1G17345	unknown protein	0.60274	1.86067	2.391 up	0.0025	-6.759
AT1G06190	AT1G06190	unknown protein	3.5982	4.86049	2.398 up	0.00577	-5.38
AT5G07470	PMSR3	PMSR3 (PEPTIDEMETHIONINE SULFOXIDE REDUCTASE 3); protein-methionine-S-oxide reductase	2.56842	3.83783	2.410 up	0.00485	-5.648
AT4G37740	AtGRF2	AtGRF2 (GROWTHREGULATING FACTOR 2)	3.54035	4.82063	2.428 up	0.00925	-4.709
AT5G20660	AT5G20660	ATP binding / peptidase	4.18273	5.46781	2.436 up	0.00484	-5.651
AT3G57880	AT3G57880	unknown protein	3.76408	5.06409	2.462 up	0.00953	-4.669
AT5G66680	DGL1	DGL1; dolichyl-diphosphooligosaccharide-protein glycotransferase	5.95299	7.2624	2.478 up	0.000567	-9.978
AT1G43860	AT1G43860	transcription factor	0.74375	2.05412	2.480 up	0.00801	-4.907
AT5G02620	AT5G02620	protein binding	2.41129	3.7239	2.483 up	0.00381	-6.034
AT5G38830	AT5G38830	ATP binding / cysteine-tRNA ligase	2.24658	3.56549	2.494 up	0.00407	-5.927
AT1G10000	AT1G10000	unknown protein	0.74401	2.06548	2.499 up	8.36x10^-6	-29.056
AT2G44080	AT2G44080	unknown protein	2.0486	3.3753	2.508 up	0.00936	-4.693
AT1G67410	AT1G67410	catalytic	1.10432	2.45056	2.542 up	0.00422	-5.868
AT5G11020	AT5G11020	ATP binding / kinase/ protein kinase/ protein serine/threonine kinase/ protein-tyrosine kinase	1.26696	2.61341	2.542 up	0.000846	-8.996
AT3G66654	AT3G66654	peptidyl-prolyl cis-trans isomerase	1.97977	3.33611	2.560 up	0.000299	-11.765
AT1G56550	AT1G56550	unknown protein	0.57742	1.93403	2.560 up	0.0046	-5.73
AT5G01440	AT5G01440	unknown protein	1.5024	2.86677	2.574 up	0.000371	-11.132
AT2G37360	AT2G37360	ATPase, coupled to transmembrane movement of substances	2.1346	3.50194	2.579 up	0.00544	-5.47
AT5G04600	AT5G04600	RNA binding / nucleic acid binding	3.05296	4.42335	2.585 up	0.00203	-7.147
AT3G58340	AT3G58340	unknown protein	0.42534	1.79687	2.587 up	0.00562	-5.42
AT5G43130	AT5G43130	transcription initiation factor	3.56277	4.94316	2.603 up	0.00633	-5.244
AT2G03340	WRKY3	WRKY3; transcription factor	1.04654	2.43309	2.614 up	0.00541	-5.478
AT2G36130	AT2G36130	peptidyl-prolyl cis-trans isomerase	1.44328	2.83862	2.630 up	0.00506	-5.58
AT5G13050	AT5G13050	5-formyltetrahydrofolate cyclo-ligase	1.93101	3.33241	2.641 up	0.000651	-9.629
AT4G28600	NPGR2	NPGR2 (NO POLLEN GERMINATION RELATED 2); calmodulin binding	1.52258	2.92594	2.645 up	0.000745	-9.298
AT4G20770	AT4G20770	unknown protein	0.05856	1.47706	2.673 up	0.00684	-5.131
AT4G32160	AT4G32160	unknown protein	0.96538	2.3918	2.687 up	0.00751	-4.998
AT3G01290	AT3G01290	unknown protein	0.84222	2.27211	2.694 up	0.00351	-6.169
AT5G17930	AT5G17930	RNA binding	2.71288	4.15754	2.721 up	0.00715	-5.067
AT5G14570	ATNRT2.7	ATNRT2.7	2.09069	3.54875	2.747 up	0.00772	-4.959
AT4G27660	AT4G27660	unknown protein	0.64127	2.10325	2.754 up	0.000786	-9.17
AT3G50400	AT3G50400	carboxylic ester hydrolase/ hydrolase, acting on ester bonds	0.99412	2.46818	2.778 up	0.00652	-5.201
AT1G12775	AT1G12775	unknown protein	1.18681	2.66956	2.794 up	0.00126	-8.107
AT4G00270	AT4G00270	transcription regulator	0.24626	1.7424	2.820 up	0.0069	-5.118
AT1G20130	AT1G20130	hydrolase, acting on ester bonds / lipase/ structural constituent of cell wall	1.01035	2.50824	2.824 up	0.00421	-5.869
AT3G14860	AT3G14860	unknown protein	2.87738	4.38481	2.843 up	0.00462	-5.724
AT5G08450	AT5G08450	unknown protein	3.7828	5.29578	2.853 up	0.00857	-4.814
AT1G30640	AT1G30640	kinase/ protein kinase	1.29096	2.80629	2.858 up	0.00882	-4.773
AT1G54580	ACP2	ACP2 (ACYL CARRIER PROTEIN 2)	1.53374	3.04993	2.860 up	0.00871	-4.792
AT1G08360	AT1G08360	structural constituent of ribosome	3.68297	5.20988	2.881 up	0.00862	-4.806
AT3G23410	AT3G23410	disulfide oxidoreductase/ electron carrier	3.50603	5.03907	2.893 up	0.00111	-8.394
AT4G37280	AT4G37280	chromatin binding	2.15281	3.69665	2.915 up	0.000228	-12.619
AT1G73920	AT1G73920	carboxylic ester hydrolase/ lipase	3.08399	4.63141	2.922 up	0.0052	-5.539
AT2G43140	AT2G43140	DNA binding / transcription factor	0.53058	2.08096	2.928 up	0.00483	-5.654
AT4G08350	AT4G08350	structural constituent of ribosome / transcription factor/ transcriptional elongation regulator	3.91765	5.48372	2.960 up	0.00264	-6.66
AT3G57370	AT3G57370	RNA polymerase II transcription factor/ transcription factor/ zinc ion binding	0.68645	2.25351	2.963 up	0.003	-6.435
AT5G65240	AT5G65240	kinase	1.31226	2.88521	2.975 up	0.00105	-8.512
AT3G21540	AT3G21540	nucleotide binding	1.42685	3.00013	2.975 up	0.00924	-4.711
AT1G21560	AT1G21560	unknown protein	0.93228	2.51788	3.001 up	0.00596	-5.332
AT4G19040	AT4G19040	lipid binding	2.92244	4.51402	3.013 up	0.00901	-4.745
AT5G04200	AT5G04200	caspase	0.91095	2.52525	3.061 up	0.00767	-4.967
AT5G04070	AT5G04070	oxidoreductase	0.97897	2.59785	3.071 up	0.00212	-7.067
AT5G15710	AT5G15710	unknown protein	0.60258	2.22914	3.087 up	0.00117	-8.28
AT4G14570	AT4G14570	unknown protein	0.62179	2.25605	3.104 up	0.00559	-5.429
AT3G25150	AT3G25150	RNA binding / nucleic acid binding / protein transporter	4.01402	5.64952	3.106 up	0.0048	-5.662
AT3G53390	AT3G53390	nucleotide binding	2.46825	4.11491	3.131 up	0.00417	-5.885
AT3G52220	AT3G52220	unknown protein	3.40803	5.05898	3.140 up	0.00523	-5.53
AT2G38700	MVD1	MVD1	3.53757	5.19438	3.153 up	0.00475	-5.678
AT1G48200	AT1G48200	unknown protein	0.7062	2.37161	3.172 up	0.00714	-5.069
AT1G58060	AT1G58060	ATP binding / ATP-dependent helicase/ helicase/ nucleic acid binding	1.63719	3.30525	3.177 up	0.00156	-7.672
AT5G60380	AT5G60380	unknown protein	0.81052	2.48141	3.184 up	0.000245	-12.38
AT3G17700	CNBT1	CNBT1 (CYCLIC NUCLEOTIDE-BINDING TRANSPORTER 1); calmodulin binding / cyclic nucleotide binding / ion channel	1.96781	3.64582	3.199 up	0.00144	-7.834
AT5G01290	AT5G01290	mRNA guanylyltransferase/ phosphoprotein phosphatase	1.74383	3.42272	3.201 up	0.00875	-4.785
AT3G27860	AT3G27860	unknown protein	1.16293	2.84617	3.211 up	0.000677	-9.532
AT1G62940	AT1G62940	4-coumarate-CoA ligase	2.16826	3.85386	3.216 up	0.00869	-4.793
AT1G61770	AT1G61770	heat shock protein binding / unfolded protein binding	5.21615	6.91638	3.249 up	0.000852	-8.978
AT1G61040	AT1G61040	unknown protein	2.98735	4.69273	3.261 up	0.00101	-8.603
AT5G09850	AT5G09850	unknown protein	1.17067	2.88401	3.279 up	0.00411	-5.909
AT3G55610	AT3G55610	catalytic/ glutamate 5-kinase/ glutamate-5-semialdehyde dehydrogenase	2.91639	4.63849	3.299 up	0.00909	-4.733
AT5G10060	AT5G10060	unknown protein	5.69672	7.41928	3.300 up	0.00558	-5.431
AT4G23000	AT4G23000	hydrolase/ protein serine/threonine phosphatase	1.30047	3.02583	3.306 up	0.00207	-7.11
AT5G34842	N/A	gypsy-like retrotransposon family (Athila), has a 1.5e-209 P-value blast match to GB:CAA57397 Athila ORF 1 (Arabidopsis thaliana)	1.06472	2.79376	3.315 up	0.00266	-6.651
AT5G23050	AT5G23050	catalytic/ ligase	2.23473	3.96895	3.326 up	0.00476	-5.677
AT2G24440	AT2G24440	unknown protein	1.98824	3.7254	3.333 up	0.00437	-5.809
AT3G52920	AT3G52920	unknown protein	3.33955	5.10739	3.405 up	0.00914	-4.725
AT2G02470	AT2G02470	DNA binding / protein binding / zinc ion binding	2.25771	4.03904	3.437 up	0.00175	-7.442
AT2G29210	AT2G29210	unknown protein	2.76708	4.56981	3.488 up	0.00836	-4.847
AT1G08580	AT1G08580	unknown protein	2.28421	4.09237	3.501 up	0.00879	-4.778
AT4G02040	AT4G02040	unknown protein	1.69964	3.509	3.504 up	0.00731	-5.035
AT2G04890	SCL21	SCL21 (SCARECROW-LIKE 21); transcription factor	1.45312	3.26768	3.517 up	0.00482	-5.655
AT1G15120	AT1G15120	ubiquinol-cytochrome-c reductase	2.37821	4.21501	3.572 up	0.00249	-6.773
AT4G19600	AT4G19600	cyclin-dependent protein kinase	3.05686	4.8972	3.580 up	0.000194	-13.136
AT5G55160	SUM2	SUM2 (SMALL UBIQUITIN-LIKE MODIFIER 2)	0.75798	2.6146	3.621 up	0.00588	-5.352
AT4G30110	HMA2	HMA2; cadmium-transporting ATPase	1.17856	3.03812	3.628 up	0.00817	-4.879
AT3G46460	AT3G46460	ubiquitin conjugating enzyme/ ubiquitin-like activating enzyme	1.05384	2.91876	3.642 up	0.0069	-5.119
AT1G75350	EMB2184	EMB2184; structural constituent of ribosome	3.09812	4.97333	3.668 up	0.00443	-5.79
AT2G03560	AT2G03560	ubiquitin-protein ligase	0.7702	2.64686	3.672 up	0.000969	-8.682
AT1G55000	AT1G55000	unknown protein	2.42147	4.30137	3.680 up	0.00351	-6.167
AT5G45240	AT5G45240	ATP binding / transmembrane receptor	0.83538	2.7344	3.729 up	0.00387	-6.009
AT5G02280	AT5G02280	unknown protein	1.6615	3.563	3.736 up	0.00872	-4.79
AT2G26110	AT2G26110	unknown protein	1.18186	3.11113	3.808 up	0.00224	-6.962
AT3G56740	AT3G56740	unknown protein	2.40307	4.3499	3.855 up	0.00506	-5.582
AT1G05070	AT1G05070	unknown protein	1.58351	3.53854	3.877 up	0.00119	-8.234
AT2G21510	AT2G21510	heat shock protein binding / unfolded protein binding	1.15433	3.11655	3.896 up	0.00227	-6.937
AT2G14110	AT2G14110	unknown protein	1.18854	3.16209	3.927 up	0.00774	-4.955
AT3G60955	N/A	a cytochrome P450 pseudogene. overlaps with a real gene on the other strand.	2.42662	4.40225	3.932 up	0.00985	-4.625
AT5G27570	AT5G27570	signal transducer	0.67137	2.6643	3.980 up	0.00712	-5.074
AT3G04730	IAA16	IAA16; transcription factor	1.73497	3.75609	4.059 up	0.00907	-4.736
AT4G01860	AT4G01860	nucleotide binding	1.77604	3.82182	4.128 up	0.000477	-10.436
AT2G17410	AT2G17410	transcription factor	2.54511	4.5932	4.135 up	0.0038	-6.037
AT5G62550	AT5G62550	unknown protein	1.61416	3.66573	4.145 up	0.00765	-4.97
AT4G20300	AT4G20300	unknown protein	3.28607	5.33971	4.151 up	0.00994	-4.612
AT5G55030	AT5G55030	unknown protein	2.57081	4.62992	4.167 up	0.00455	-5.746
AT4G35110	AT4G35110	unknown protein	1.27495	3.33909	4.181 up	0.00913	-4.728
AT1G53490	AT1G53490	DNA binding	2.22348	4.28865	4.184 up	0.00143	-7.843
AT1G80920	J8	J8; heat shock protein binding / unfolded protein binding	1.97047	4.05513	4.241 up	0.00924	-4.711
AT2G23380	CLF	CLF (CURLY LEAF); transcription factor	2.30133	4.38877	4.249 up	0.00184	-7.343
AT5G42050	AT5G42050	unknown protein	3.02555	5.12439	4.283 up	0.00321	-6.322
AT5G51700	PBS2	PBS2 (PPHB SUSCEPTIBLE 2)	1.29338	3.39442	4.290 up	0.00396	-5.97
AT2G24060	AT2G24060	translation initiation factor	1.75638	3.87967	4.356 up	0.00234	-6.881
AT2G36050	AT2G36050	unknown protein	1.84922	3.99806	4.434 up	0.00573	-5.391
ATCG00770	N/A	chloroplast 30S ribosomal protein S8	2.81965	4.99633	4.521 up	0.000932	-8.771
AT1G17110	UBP15	UBP15 (UBIQUITIN-SPECIFIC PROTEASE 15); cysteine-type endopeptidase/ ubiquitin thiolesterase/ ubiquitin-specific protease	2.3768	4.57747	4.596 up	0.00929	-4.703
AT1G30610	EMB2279	EMB2279	1.10668	3.31589	4.624 up	0.00922	-4.713
AT5G53210	AT5G53210	DNA binding / transcription factor	2.08614	4.29917	4.636 up	0.00353	-6.162
AT3G21310	AT3G21310	unknown protein	0.83264	3.04812	4.644 up	0.00733	-5.032
AT5G22280	AT5G22280	unknown protein	2.03294	4.2682	4.708 up	0.00967	-4.65
AT5G64630	FAS2	FAS2 (FASCIATA 2); nucleotide binding	1.19165	3.43223	4.725 up	0.00265	-6.654
AT3G54880	AT3G54880	unknown protein	2.06876	4.32532	4.778 up	0.00234	-6.881
AT5G50230	AT5G50230	nucleotide binding	2.18507	4.45286	4.815 up	0.00771	-4.961
AT5G41560	AT5G41560	unknown protein	2.26377	4.54347	4.855 up	0.00498	-5.605
AT5G44930	AT5G44930	catalytic	0.84128	3.12983	4.885 up	0.00335	-6.249
AT4G18970	AT4G18970	carboxylic ester hydrolase/ hydrolase, acting on ester bonds	1.31073	3.61419	4.936 up	0.00458	-5.736
AT3G08900	RGP3	RGP3 (REVERSIBLY GLYCOSYLATED POLYPEPTIDE 3); alpha-1,4-glucan-protein synthase (UDP-forming)	1.71489	4.02694	4.965 up	0.00566	-5.41
AT4G11060	AT4G11060	single-stranded DNA binding	1.23441	3.55649	5.000 up	0.00795	-4.917
AT2G04880	ZAP1	ZAP1; transcription factor/ transcriptional activator	2.12786	4.46813	5.063 up	0.00416	-5.889
AT5G44800	AT5G44800	ATP binding / ATP-dependent helicase/ DNA binding / chromatin binding / helicase/ nucleic acid binding / protein binding / zinc ion binding	4.67983	7.02619	5.085 up	0.00759	-4.983
AT3G22790	AT3G22790	unknown protein	0.91821	3.27349	5.116 up	0.00333	-6.259
AT1G65730	AT1G65730	oligopeptide transporter	1.16009	3.53555	5.189 up	0.000724	-9.367
AT1G48370	AT1G48370	oligopeptide transporter	1.36864	3.75389	5.224 up	0.00844	-4.834
AT5G48545	AT5G48545	unknown protein	1.2065	3.60063	5.256 up	0.00328	-6.285
AT2G37990	AT2G37990	unknown protein	1.17794	3.59889	5.355 up	0.00296	-6.461
AT2G20490	NOP10	NOP10; RNA binding	2.43584	4.85753	5.357 up	0.004	-5.953
AT3G15590	AT3G15590	DNA binding	2.83916	5.27343	5.404 up	0.00684	-5.131
AT1G48350	AT1G48350	structural constituent of ribosome	3.07567	5.51191	5.412 up	0.00799	-4.91
AT5G04740	AT5G04740	amino acid binding	1.88742	4.34743	5.502 up	0.00541	-5.479
AT1G03290	AT1G03290	unknown protein	1.83327	4.30436	5.544 up	0.00659	-5.184
AT4G27020	AT4G27020	unknown protein	1.16975	3.64202	5.549 up	0.00273	-6.606
AT5G57035	AT5G57035	ATP binding / kinase/ protein kinase/ protein serine/threonine kinase/ protein-tyrosine kinase/ ubiquitin-protein ligase	3.74968	6.25945	5.695 up	0.00717	-5.063
AT2G44065	AT2G44065	RNA binding / structural constituent of ribosome / transferase	2.98785	5.50408	5.720 up	0.0031	-6.381
AT1G67230	AT1G67230	unknown protein	3.89902	6.41903	5.735 up	0.00311	-6.376
AT1G32490	EMB2733	EMB2733; ATP binding / ATP-dependent RNA helicase/ ATP-dependent helicase/ helicase/ nucleic acid binding	2.89626	5.41743	5.740 up	0.00425	-5.856
AT3G23890	TOPII	TOPII (TOPOISOMERASE II); ATP binding / DNA binding / DNA topoisomerase (ATP-hydrolyzing)	2.0765	4.61273	5.800 up	0.00255	-6.723
AT3G06040	AT3G06040	structural constituent of ribosome	1.7238	4.27826	5.874 up	0.0019	-7.279
AT1G26690	AT1G26690	protein carrier	1.67563	4.23097	5.878 up	0.00203	-7.146
AT2G15000	AT2G15000	unknown protein	1.8704	4.46596	6.044 up	0.00389	-5.998
AT5G60210	AT5G60210	unknown protein	3.11621	5.78351	6.352 up	0.00713	-5.07
AT1G47900	AT1G47900	unknown protein	0.87712	3.58165	6.518 up	0.000223	-12.677
AT4G38260	AT4G38260	unknown protein	1.30204	4.01818	6.571 up	0.00424	-5.858
AT5G25100	AT5G25100	transporter	3.94116	6.6826	6.687 up	0.000199	-13.066
AT3G52040	AT3G52040	unknown protein	1.57874	4.35023	6.828 up	0.0017	-7.495
AT4G25730	AT4G25730	methyltransferase	2.1243	4.93884	7.034 up	0.00166	-7.539
AT4G25630	FIB2	FIB2 (FIBRILLARIN 2)	1.01224	3.85692	7.183 up	0.00629	-5.253
AT5G56360	AT5G56360	calmodulin binding	2.65234	5.50156	7.206 up	0.00925	-4.709
AT2G31450	AT2G31450	DNA binding / endonuclease/ iron ion binding	1.11252	3.96178	7.206 up	0.000146	-14.125
AT3G28470	AT3G28470	DNA binding / transcription factor	0.94075	3.80924	7.302 up	0.00214	-7.049
AT1G73490	AT1G73490	RNA binding / nucleic acid binding	0.82084	3.70761	7.396 up	0.000847	-8.993
AT4G09340	AT4G09340	unknown protein	1.4329	4.32638	7.430 up	0.000574	-9.947
AT5G06140	AT5G06140	unknown protein	2.4403	5.39185	7.735 up	0.000499	-10.313
AT4G37820	AT4G37820	unknown protein	0.99105	3.98825	7.984 up	0.000277	-11.994
ATCG00800	N/A	encodes a chloroplast ribosomal protein S3, a constituent of the small subunit of the ribosomal complex	2.89296	5.89931	8.035 up	0.0088	-4.777
AT1G52220	AT1G52220	unknown protein	1.63095	4.65832	8.153 up	0.00471	-5.692
AT4G24190	SHD	SHD (SHEPHERD); ATP binding / unfolded protein binding	2.77835	5.82358	8.254 up	6.97e-05	-17.034
AT2G23700	AT2G23700	unknown protein	1.05864	4.13404	8.429 up	0.00195	-7.224
AT2G17480	MLO8	MLO8; calmodulin binding	2.30761	5.51601	9.243 up	0.000798	-9.133
AT5G54770	THI1	THI1 (THIAZOLE REQUIRING)	4.8978	8.24818	10.199 up	0.00619	-5.276
AT1G69510	AT1G69510	unknown protein	2.32805	5.81194	11.188 up	0.00046	-10.53
AT1G09770	ATCDC5	ATCDC5; DNA binding / transcription factor	2.03694	5.66522	12.365 up	0.0044	-5.8
AT5G41700	UBC8	UBC8 (UBIQUITIN CONJUGATING ENZYME 8); ubiquitin conjugating enzyme	2.78864	6.49435	13.047 up	4.55e-05	-18.974
AT1G65010	AT1G65010	unknown protein	1.1706	5.23422	16.721 up	0.0024	-6.838

## Sheet: Sheet2
Supplementary Data 1. High confident upregulated and downregulated genes in crc knu
High confident downregulated genes in crc knu
SEQ_ID	gene_name	DESCRIPTION	knu-1	crc-1 knu-1	Fold change	P value	T value
AT5G49440	AT5G49440	unknown protein	7.42118	0.48353	122.585 down	5.43x10^-6	32.375
AT3G11380	AT3G11380	unknown protein	3.71025	0.66151	8.274 down	0.00846	4.831
AT5G39950	ATTRX2	ATTRX2; thiol-disulfide exchange intermediate	4.72124	1.87659	7.183 down	0.00596	5.334
AT1G01420	AT1G01420	UDP-glycosyltransferase/ transferase, transferring glycosyl groups	3.59813	0.84737	6.730 down	0.000961	8.7
AT3G07350	AT3G07350	unknown protein	3.88842	1.26985	6.141 down	0.00218	7.011
AT2G17340	AT2G17340	unknown protein	3.28317	0.68849	6.040 down	0.002	7.182
AT1G65290	AT1G65290	acyl carrier/ cofactor binding / phosphopantetheine binding	4.8339	2.34136	5.627 down	0.00945	4.681
AT5G59720	HSP18.2	HSP18.2 (HEAT SHOCK PROTEIN 18.2)	3.04264	0.59871	5.441 down	0.0012	8.223
AT4G26830	AT4G26830	hydrolase, hydrolyzing O-glycosyl compounds	4.19837	1.82107	5.195 down	0.00516	5.552
AT2G37040	PAL1	PAL1; phenylalanine ammonia-lyase	5.0703	2.70541	5.151 down	0.00533	5.5
AT2G40435	AT2G40435	unknown protein	3.24946	0.90327	5.084 down	0.00208	7.101
AT1G49140	AT1G49140	unknown protein	4.02329	1.7265	4.913 down	0.000461	10.524
AT1G17460	TRFL3	TRFL3 (TRF-LIKE 3); DNA binding / transcription factor	3.22518	0.9704	4.772 down	0.00418	5.882
AT2G15230	AT2G15230	carboxylic ester hydrolase/ catalytic/ hydrolase	4.61658	2.39275	4.671 down	0.00811	4.89
AT5G33427	N/A	pseudogene, hypothetical protein, similar to putative transposon protein	3.90308	1.67933	4.671 down	0.00711	5.076
AT4G13900	N/A	pseudogene, similar to NL0D, contains leucine rich-repeat domains Pfam:PF00560, INTERPRO:IPR001611; similar to Cf-4A protein (Lycopersicon esculentum) gi	2.89658	0.70684	4.562 down	0.000446	10.62
AT3G42110	AT3G42110	unknown protein	2.78873	0.60151	4.554 down	0.00449	5.768
AT2G06660	N/A	Mariner-like transposase family, has a 2.3e-43 P-value blast match to GB:S20478 hypothetical protein (Mariner_Tc1-element) (Drosophila melanogaster)	2.56626	0.38948	4.521 down	0.00474	5.684
AT5G28165	N/A	CACTA-like transposase family (Tnp2/En/Spm), has a 3.1e-142 P-value blast match to GB:CAA40555 TNP2 (CACTA-element) (Antirrhinum majus)	2.74409	0.58766	4.458 down	0.00128	8.079
AT5G19840	AT5G19840	unknown protein	2.94275	0.80115	4.412 down	0.00011	15.174
AT5G37830	AT5G37830	catalytic/ hydrolase	3.02704	0.89111	4.395 down	0.00719	5.059
AT2G31340	EMB1381	EMB1381	3.05322	0.91848	4.391 down	0.00548	5.459
AT3G26180	CYP71B20	CYP71B20; heme binding / iron ion binding / monooxygenase/ oxygen binding	3.65459	1.5307	4.358 down	0.00637	5.234
AT3G56570	AT3G56570	unknown protein	3.30236	1.18375	4.342 down	0.00102	8.579
AT5G28810	AT5G28810	unknown protein	2.62106	0.50644	4.330 down	0.00959	4.66
AT1G35990	N/A	non-LTR retrotransposon family (LINE), has a 1.2e-23 P-value blast match to GB:NP_038602 L1 repeat, Tf subfamily, member 18 (LINE-element) (Mus musculus)	2.83102	0.76296	4.193 down	0.00797	4.913
AT2G06470	N/A	gypsy-like retrotransposon family, has a 0. P-value blast match to GB:AAD27547 polyprotein (Gypsy_Ty3-element) (Oryza sativa subsp. indica)	2.72972	0.70847	4.059 down	0.00497	5.608
AT2G41200	AT2G41200	unknown protein	2.8979	0.87804	4.055 down	0.00995	4.612
AT2G06980	N/A	pseudogene, hypothetical protein	2.68609	0.66626	4.055 down	0.00957	4.663
AT1G60020	N/A	copia-like retrotransposon family, has a 0. P-value blast match to GB:AAC02672 polyprotein (Ty1_Copia-element) (Arabidopsis arenosa)	2.74618	0.73665	4.026 down	0.00716	5.066
AT1G52120	AT1G52120	unknown protein	3.30928	1.30752	4.004 down	0.00102	8.58
AT3G21360	AT3G21360	unknown protein	3.17068	1.17883	3.977 down	0.00742	5.014
AT1G26530	AT1G26530	unknown protein	2.65366	0.69003	3.900 down	0.00192	7.259
AT3G50090	AT3G50090	exonuclease	2.54697	0.58583	3.893 down	0.00142	7.867
AT4G11930	AT4G11930	unknown protein	2.46596	0.51037	3.878 down	0.000821	9.065
AT3G26235	AT3G26235	unknown protein	3.53113	1.57594	3.877 down	0.00118	8.261
AT3G11470	AT3G11470	magnesium ion binding / phosphopantetheinyltransferase/ transferase	2.82608	0.89212	3.821 down	0.00133	8.004
AT4G31110	AT4G31110	kinase	2.83964	0.9096	3.810 down	0.0033	6.273
AT4G16140	AT4G16140	unknown protein	4.60221	2.67519	3.802 down	0.000519	10.211
AT4G24170	AT4G24170	ATP binding / microtubule motor	3.18099	1.25407	3.802 down	0.00663	5.175
AT4G06491	N/A	gypsy-like retrotransposon family, has a 5.4e-214 P-value blast match to GB:AAD19359 polyprotein (gypsy_Ty3-element) (Sorghum bicolor)	2.54407	0.62672	3.777 down	2.24e-05	22.682
AT4G36000	AT4G36000	unknown protein	2.52493	0.60802	3.776 down	0.00917	4.721
AT5G59180	AT5G59180	DNA-directed RNA polymerase/ RNA binding	2.95312	1.03983	3.766 down	0.00492	5.623
AT1G67050	AT1G67050	unknown protein	3.09323	1.20793	3.694 down	0.0073	5.037
AT4G30480	AT4G30480	unknown protein	2.79583	0.92632	3.654 down	0.00389	6.001
AT5G42810	ATIPK1	ATIPK1; inositol pentakisphosphate 2-kinase	3.2933	1.42679	3.646 down	0.0078	4.944
AT5G20830	SUS1	SUS1 (SUCROSE SYNTHASE 1); UDP-glycosyltransferase/ sucrose synthase	2.54045	0.69127	3.602 down	0.000341	11.376
AT2G44880	AT2G44880	unknown protein	2.46785	0.63916	3.552 down	0.00162	7.588
AT4G04760	AT4G04760	carbohydrate transporter/ sugar porter	2.34823	0.5464	3.486 down	0.00247	6.787
AT1G49900	AT1G49900	nucleic acid binding / transcription factor/ zinc ion binding	2.9135	1.1391	3.420 down	0.00252	6.745
AT5G24940	AT5G24940	catalytic/ protein phosphatase type 2C/ protein serine/threonine phosphatase	2.84934	1.07617	3.418 down	0.00519	5.541
AT2G22910	AT2G22910	N-acetyltransferase/ amino-acid N-acetyltransferase	3.12719	1.35506	3.415 down	0.00724	5.049
AT1G72175	AT1G72175	protein binding / ubiquitin-protein ligase/ zinc ion binding	3.22576	1.46809	3.381 down	0.00665	5.171
AT2G17030	AT2G17030	unknown protein	2.85801	1.12288	3.329 down	0.0091	4.731
AT2G30960	AT2G30960	unknown protein	2.72634	1.00226	3.303 down	0.00696	5.105
AT2G06580	N/A	non-LTR retrotransposon family (LINE), has a 1.2e-22 P-value blast match to GB:NP_038605 L1 repeat, Tf subfamily, member 30 (LINE-element) (Mus musculus)	2.03153	0.32291	3.268 down	0.00237	6.86
AT1G14700	AT1G14700	hydrolase/ protein serine/threonine phosphatase	3.52138	1.82557	3.239 down	0.00991	4.617
AT3G23770	AT3G23770	hydrolase, hydrolyzing O-glycosyl compounds	3.20655	1.51633	3.227 down	0.000595	9.855
AT1G48780	AT1G48780	unknown protein	2.4179	0.73684	3.206 down	0.00583	5.365
AT5G10410	AT5G10410	binding	2.44198	0.79639	3.128 down	0.00921	4.715
AT3G62440	AT3G62440	unknown protein	2.66338	1.02904	3.104 down	0.000791	9.153
AT1G33910	AT1G33910	GTP binding	2.89974	1.26901	3.096 down	0.00265	6.659
AT1G51620	AT1G51620	ATP binding / kinase/ protein kinase/ protein serine/threonine kinase/ protein-tyrosine kinase	2.73429	1.11894	3.063 down	0.00789	4.927
AT2G33990	AT2G33990	calmodulin binding	3.02235	1.40926	3.059 down	0.000877	8.912
AT1G11915	AT1G11915	unknown protein	2.42917	0.82107	3.048 down	0.00157	7.659
AT3G03710	AT3G03710	3'-5'-exoribonuclease/ RNA binding / nucleic acid binding	2.62025	1.03845	2.993 down	0.00584	5.363
AT1G24520	BCP1	BCP1	2.45767	0.87916	2.986 down	0.00738	5.022
AT1G61790	AT1G61790	oligosaccharide transporter	5.47154	3.90419	2.963 down	0.00363	6.111
AT1G38260	N/A	gypsy-like retrotransposon family (Athila), has a 8.5e-114 P-value blast match to GB:CAA57397 Athila ORF 1 (Arabidopsis thaliana)	2.63086	1.07312	2.943 down	0.00699	5.099
AT2G13600	AT2G13600	unknown protein	2.17891	0.62853	2.928 down	0.000743	9.306
AT2G36030	AT2G36030	unknown protein	2.56851	1.02279	2.919 down	0.00211	7.074
AT4G24790	AT4G24790	unknown protein	3.20862	1.66505	2.915 down	0.00248	6.778
AT5G14020	AT5G14020	unknown protein	2.58574	1.04236	2.914 down	0.00251	6.752
AT1G69880	AT1G69880	electron transporter/ thiol-disulfide exchange intermediate	2.25806	0.7247	2.894 down	0.00765	4.97
AT3G29570	AT3G29570	unknown protein	2.28663	0.77019	2.860 down	0.00815	4.883
AT5G45750	AT5G45750	GTP binding	4.35965	2.84525	2.856 down	0.00556	5.436
AT3G33011	N/A	copia-like retrotransposon family, has a 0. P-value blast match to GB:BAA22288 pol polyprotein (Ty1_Copia-element) (Oryza australiensis)GB:BAA22288 polyprotein (Ty1_Copia-element) (Oryza australiensis)gi	2.29564	0.78221	2.854 down	0.0012	8.226
AT5G41800	AT5G41800	amino acid permease	2.5959	1.09395	2.832 down	0.00333	6.257
AT5G04530	AT5G04530	acyltransferase	2.73451	1.23492	2.827 down	0.00387	6.006
AT1G40143	N/A	gypsy-like retrotransposon family, has a 1.5e-179 P-value blast match to GB:AAD19359 polyprotein (gypsy_Ty3-element) (Sorghum bicolor)	2.44669	0.9505	2.820 down	0.0082	4.874
AT1G10830	AT1G10830	unknown protein	2.27958	0.7853	2.817 down	0.00293	6.479
AT4G04293	N/A	pseudogene, similar to P0703B11.15, blastp match of 38% identity and 2.2e-25 P-value to GP	1.81474	0.33488	2.789 down	0.000533	10.139
AT3G56950	AT3G56950	transporter	2.83847	1.36996	2.767 down	0.00113	8.353
AT5G48700	AT5G48700	unknown protein	2.17635	0.71645	2.750 down	0.00734	5.03
AT1G13930	AT1G13930	unknown protein	4.85733	3.4006	2.744 down	0.00655	5.194
AT3G18060	AT3G18060	nucleotide binding	3.47081	2.02107	2.731 down	0.00862	4.805
AT4G12120	SEC1B	SEC1B; protein transporter	2.73429	1.30194	2.698 down	0.00312	6.369
AT5G41140	AT5G41140	unknown protein	2.74787	1.32195	2.686 down	0.00858	4.812
AT2G06715	N/A	pseudogene, hypothetical protein	2.14943	0.73744	2.661 down	0.00471	5.693
AT3G14320	AT3G14320	protein binding / ubiquitin-protein ligase/ zinc ion binding	1.89376	0.48726	2.650 down	0.000155	13.923
AT1G61255	AT1G61255	unknown protein	2.52746	1.12778	2.638 down	0.00485	5.646
AT2G10100	N/A	gypsy-like retrotransposon family (Athila), has a 1.6e-114 P-value blast match to GB:CAA57397 Athila ORF 1 (Arabidopsis thaliana)	2.03858	0.64065	2.635 down	0.00532	5.504
AT4G24250	MLO13	MLO13; calmodulin binding	1.98085	0.58306	2.634 down	0.00392	5.985
AT1G69190	AT1G69190	2-amino-4-hydroxy-6-hydroxymethyldihydropteridine diphosphokinase/ dihydropteroate synthase	2.25751	0.88623	2.587 down	0.00808	4.894
AT4G00231	AT4G00231	unknown protein	2.18999	0.82655	2.572 down	0.00666	5.17
AT1G69818	AT1G69818	unknown protein	1.80491	0.45146	2.555 down	0.00969	4.647
AT5G05760	SYP31	SYP31 (T-SNARE SED 5); t-SNARE	2.4071	1.05718	2.548 down	0.000498	10.317
AT3G20380	AT3G20380	unknown protein	2.16795	0.82399	2.538 down	0.00725	5.048
AT2G41640	AT2G41640	unknown protein	1.93115	0.59353	2.527 down	0.00631	5.249
AT2G23690	AT2G23690	unknown protein	2.34765	1.01123	2.525 down	0.00817	4.879
AT3G02620	AT3G02620	acyl-[acyl-carrier protein] desaturase	1.99028	0.66093	2.512 down	0.00491	5.626
AT2G30985	AT2G30985	unknown protein	1.48151	0.15301	2.511 down	0.0073	5.037
AT4G18000	AT4G18000	unknown protein	2.4148	1.08694	2.510 down	0.00649	5.206
AT5G36825	N/A	Mutator-like transposase family, has a 4.2e-83 P-value blast match to O65231 /281-442 Pfam PF03108 MuDR family transposase (MuDr-element domain)	1.70912	0.38255	2.508 down	0.00363	6.111
AT5G03640	AT5G03640	kinase	1.95461	0.63531	2.495 down	0.00736	5.027
AT4G09370	AT4G09370	unknown protein	2.02052	0.70396	2.490 down	0.00673	5.154
AT1G74890	ARR15	ARR15 (RESPONSE REGULATOR 15); transcription regulator	1.90769	0.60729	2.462 down	4.27e-05	19.276
AT2G44680	AT2G44680	protein kinase CK2 regulator	3.50448	2.21115	2.450 down	0.00837	4.845
AT5G26150	AT5G26150	ATP binding / kinase/ protein kinase/ protein serine/threonine kinase/ protein-tyrosine kinase	2.18691	0.91518	2.414 down	0.000965	8.692
AT4G00520	AT4G00520	acyl-CoA thioesterase	2.21606	0.94514	2.413 down	0.000365	11.179
AT5G60070	AT5G60070	protein binding	1.80219	0.53313	2.410 down	0.00695	5.108
AT1G09575	AT1G09575	unknown protein	2.12986	0.8694	2.395 down	0.0053	5.509
AT4G19900	AT4G19900	transferase, transferring glycosyl groups	1.68403	0.43099	2.383 down	0.00216	7.036
AT1G34290	AT1G34290	protein binding	2.64461	1.40641	2.359 down	0.00243	6.817
AT3G31510	N/A	pseudogene, hypothetical protein	1.64426	0.40998	2.352 down	0.00515	5.553
AT5G08270	AT5G08270	unknown protein	2.24762	1.02647	2.331 down	0.00561	5.423
AT2G45690	SSE1	SSE1 (SHRUNKEN SEED 1)	2.04033	0.81928	2.331 down	0.000748	9.29
AT3G50220	AT3G50220	unknown protein	1.52109	0.30064	2.330 down	0.00104	8.523
AT2G15810	N/A	Mutator-like transposase family, has a 1.5e-12 P-value blast match to GB:AAA21566 mudrA of transposon=	2.3829	1.16484	2.326 down	0.00792	4.922
AT5G49560	AT5G49560	unknown protein	1.81034	0.59793	2.317 down	0.00843	4.837
AT2G47485	AT2G47485	unknown protein	2.05758	0.84783	2.312 down	0.00755	4.99
AT5G07200	YAP169	YAP169; gibberellin 20-oxidase	1.89793	0.69581	2.300 down	0.00362	6.118
AT4G11610	NTRB	NTRB	1.78525	0.58998	2.289 down	0.00909	4.733
AT4G22690	CYP706A1	CYP706A1; heme binding / iron ion binding / monooxygenase/ oxygen binding	1.54921	0.35844	2.282 down	0.00185	7.326
AT4G21200	AT4G21200	unknown protein	1.72131	0.55093	2.250 down	0.00876	4.784
AT1G07300	AT1G07300	unknown protein	1.98332	0.81433	2.248 down	0.0056	5.425
AT4G27650	PEL1	PEL1 (PELOTA); translation release factor	2.00833	0.84815	2.234 down	0.00529	5.514
AT1G06810	AT1G06810	unknown protein	2.17395	1.02035	2.224 down	0.00943	4.683
AT1G46480	AT1G46480	transcription factor	1.833	0.68681	2.213 down	0.00769	4.964
AT4G36050	AT4G36050	unknown protein	1.80184	0.67552	2.183 down	0.00476	5.676
AT3G27200	AT3G27200	copper ion binding / electron transporter	1.72548	0.59934	2.182 down	0.00169	7.502
AT3G06370	NHX4	NHX4; sodium:hydrogen antiporter	1.74776	0.62385	2.179 down	0.00629	5.252
AT1G68810	AT1G68810	DNA binding / transcription factor	2.36328	1.24552	2.170 down	0.00564	5.415
AT3G08490	AT3G08490	unknown protein	1.41366	0.30275	2.159 down	0.002	7.179
AT1G79600	AT1G79600	unknown protein	5.08776	3.98633	2.145 down	0.000494	10.342
AT2G25510	AT2G25510	unknown protein	1.82255	0.7302	2.132 down	0.000982	8.652
AT2G42630	AT2G42630	ATP binding / kinase/ protein kinase/ protein serine/threonine kinase/ protein-tyrosine kinase	2.3682	1.2821	2.122 down	0.00514	5.557
AT5G08470	PEX1	PEX1 (PEROXISOME 1); ATP binding / ATPase/ nucleoside-triphosphatase/ nucleotide binding	1.81035	0.73775	2.103 down	0.00403	5.941
AT2G16120	AT2G16120	carbohydrate transporter/ sugar porter	1.97872	0.90932	2.098 down	0.00598	5.327
AT4G04300	N/A	pseudogene, similar to putative helicase, blastp match of 38% identity and 2.6e-40 P-value to GP	2.50242	1.43895	2.089 down	0.00558	5.43
AT3G45860	AT3G45860	kinase	1.39847	0.34015	2.082 down	0.00285	6.53
AT1G36890	N/A	non-LTR retrotransposon family (LINE), has a 3.2e-20 P-value blast match to GB:NP_038607 L1 repeat, Tf subfamily, member 9 (LINE-element) (Mus musculus)	2.09971	1.05121	2.068 down	0.0025	6.761
AT2G12855	N/A	gypsy-like retrotransposon family, has a 1.4e-13 P-value blast match to GB:AAD19359 polyprotein (gypsy_Ty3-element) (Sorghum bicolor)	2.00411	0.95625	2.067 down	0.00762	4.977
AT5G20290	AT5G20290	structural constituent of ribosome	9.17985	8.13725	2.059 down	0.00831	4.855
AT5G34940	AT5G34940	beta-glucuronidase	1.76949	0.73276	2.051 down	0.00662	5.177
AT3G28910	MYB30	MYB30; DNA binding / transcription factor	2.53828	1.50686	2.044 down	0.00779	4.946
AT1G70950	AT1G70950	unknown protein	1.63511	0.60691	2.039 down	0.00638	5.231
AT3G42810	AT3G42810	unknown protein	1.55077	0.54053	2.014 down	0.00798	4.912
AT4G19305	AT4G19305	unknown protein	2.80639	1.79879	2.010 down	0.00199	7.186
AT4G10130	AT4G10130	heat shock protein binding / unfolded protein binding	1.42987	0.42476	2.007 down	0.00888	4.764
AT1G47990	AT1G47990	gibberellin 2-beta-dioxygenase	1.49736	0.49574	2.002 down	0.00443	5.789
AT3G16020	AT3G16020	phospholipase C	1.38015	0.37891	2.001 down	0.00792	4.923
