# Supplementary material for: Fine-tuning of auxin homeostasis governs the transition from floral stem cell maintenance to gynoecium formation
Source: Nat Commun. 2017 Oct 24;8:1125. doi: 10.1038/s41467-017-01252-6 (PMC5654772; doi:10.1038/s41467-017-01252-6)
Supplement: Supplementary file 5 — Supplementary Data 2 [file 41467_2017_1252_MOESM5_ESM.xlsx]

## Sheet: Sheet1
Supplementary Data2. Go terms analysis for upregulated genes identified by agriGO.
Go term analysis using downregulated genes
GO term	Ontology	Description	Number in input list	Number in BG/Ref	p-value	FDR
GO:0006807	P	nitrogen compound metabolic process	70	5675	7.3e-07	0.00087
GO:0006139	P	nucleobase, nucleoside, nucleotide and nucleic acid metabolic process	62	4798	9.3e-07	0.00087
GO:0016070	P	RNA metabolic process	51	3734	2.6e-06	0.0016
GO:0001510	P	RNA methylation	9	185	1e-05	0.0048
GO:0009987	P	cellular process	131	14419	2.8e-05	0.01
GO:0006396	P	RNA processing	19	967	7.4e-05	0.023
GO:0008152	P	metabolic process	123	13633	0.00012	0.026
GO:0043170	P	macromolecule metabolic process	91	9246	0.00012	0.026
GO:0044237	P	cellular metabolic process	108	11509	0.00011	0.026
GO:0043414	P	macromolecule methylation	13	540	0.00016	0.028
GO:0008283	P	cell proliferation	9	269	0.00017	0.028
GO:0032259	P	methylation	13	548	0.00018	0.029
GO:0042127	P	regulation of cell proliferation	6	118	0.00025	0.032
GO:0044260	P	cellular macromolecule metabolic process	85	8616	0.00023	0.032
GO:0044238	P	primary metabolic process	108	11717	0.00025	0.032
GO:0006730	P	one-carbon metabolic process	13	578	0.0003	0.036
GO:0044085	P	cellular component biogenesis	22	1480	0.00093	0.1
GO:0008380	P	RNA splicing	8	302	0.0016	0.17
GO:0019538	P	protein metabolic process	54	5220	0.002	0.19
GO:0043412	P	macromolecule modification	37	3199	0.002	0.19
GO:0044281	P	small molecule metabolic process	44	4065	0.0025	0.21
GO:0044267	P	cellular protein metabolic process	50	4775	0.0024	0.21
GO:0010467	P	gene expression	50	4766	0.0023	0.21
GO:0022607	P	cellular component assembly	14	832	0.0028	0.22
GO:0032774	P	RNA biosynthetic process	31	2621	0.0034	0.22
GO:0009451	P	RNA modification	9	418	0.0034	0.22
GO:0006354	P	RNA elongation	5	133	0.003	0.22
GO:0006350	P	transcription	31	2620	0.0034	0.22
GO:0006351	P	transcription, DNA-dependent	31	2618	0.0033	0.22
GO:0009791	P	post-embryonic development	27	2188	0.0036	0.22
GO:0032501	P	multicellular organismal process	43	4020	0.0036	0.22
GO:0016043	P	cellular component organization	35	3141	0.0048	0.28
GO:0032502	P	developmental process	43	4094	0.0049	0.28
GO:0007275	P	multicellular organismal development	41	3864	0.0052	0.28
GO:0003006	P	reproductive developmental process	25	2050	0.0059	0.31
GO:0048608	P	reproductive structure development	22	1722	0.0058	0.31
GO:0044249	P	cellular biosynthetic process	71	7737	0.0076	0.38
GO:0034660	P	ncRNA metabolic process	9	481	0.0081	0.4
GO:0065003	P	macromolecular complex assembly	11	665	0.0086	0.4
GO:0006364	P	rRNA processing	7	324	0.0092	0.4
GO:0016072	P	rRNA metabolic process	7	325	0.0093	0.4
GO:0070271	P	protein complex biogenesis	10	577	0.0089	0.4
GO:0006461	P	protein complex assembly	10	577	0.0089	0.4
GO:0048856	P	anatomical structure development	36	3396	0.009	0.4
GO:0006397	P	mRNA processing	5	179	0.0099	0.41
GO:0006310	P	DNA recombination	6	255	0.011	0.43
GO:0000003	P	reproduction	26	2272	0.011	0.43
GO:0043933	P	macromolecular complex subunit organization	11	691	0.011	0.44
GO:0009561	P	megagametogenesis	5	187	0.012	0.45
GO:0042254	P	ribosome biogenesis	8	437	0.014	0.51
GO:0050789	P	regulation of biological process	50	5235	0.014	0.51
GO:0010154	P	fruit development	11	721	0.015	0.51
GO:0048229	P	gametophyte development	9	533	0.015	0.51
GO:0034645	P	cellular macromolecule biosynthetic process	50	5243	0.015	0.51
GO:0009058	P	biosynthetic process	71	7962	0.015	0.51
GO:0022414	P	reproductive process	25	2224	0.015	0.51
GO:0022613	P	ribonucleoprotein complex biogenesis	8	447	0.016	0.51
GO:0060255	P	regulation of macromolecule metabolic process	30	2829	0.017	0.55
GO:0051789	P	response to protein stimulus	7	376	0.019	0.55
GO:0065007	P	biological regulation	57	6222	0.019	0.55
GO:0006355	P	regulation of transcription, DNA-dependent	26	2372	0.018	0.55
GO:0051252	P	regulation of RNA metabolic process	26	2388	0.019	0.55
GO:0045449	P	regulation of transcription	26	2376	0.018	0.55
GO:0019219	P	regulation of nucleobase, nucleoside, nucleotide and nucleic acid metabolic process	27	2496	0.019	0.55
GO:0009059	P	macromolecule biosynthetic process	50	5312	0.019	0.55
GO:0051276	P	chromosome organization	11	752	0.02	0.55
GO:0006996	P	organelle organization	23	2044	0.019	0.55
GO:0009793	P	embryonic development ending in seed dormancy	9	563	0.02	0.56
GO:0051171	P	regulation of nitrogen compound metabolic process	27	2517	0.02	0.56
GO:0034470	P	ncRNA processing	7	387	0.022	0.59
GO:0006464	P	protein modification process	29	2773	0.022	0.59
GO:0043413	P	macromolecule glycosylation	5	227	0.024	0.61
GO:0009101	P	glycoprotein biosynthetic process	5	227	0.024	0.61
GO:0006486	P	protein amino acid glycosylation	5	227	0.024	0.61
GO:0070085	P	glycosylation	5	227	0.024	0.61
GO:0009100	P	glycoprotein metabolic process	5	231	0.026	0.64
GO:0010468	P	regulation of gene expression	28	2695	0.026	0.65
GO:0051603	P	proteolysis involved in cellular protein catabolic process	8	497	0.027	0.65
GO:0006511	P	ubiquitin-dependent protein catabolic process	7	407	0.028	0.66
GO:0048316	P	seed development	10	696	0.028	0.66
GO:0051649	P	establishment of localization in cell	18	1554	0.029	0.66
GO:0043632	P	modification-dependent macromolecule catabolic process	7	412	0.029	0.66
GO:0019941	P	modification-dependent protein catabolic process	7	412	0.029	0.66
GO:0010556	P	regulation of macromolecule biosynthetic process	26	2491	0.031	0.68
GO:0048193	P	Golgi vesicle transport	6	327	0.031	0.68
GO:0018193	P	peptidyl-amino acid modification	9	610	0.032	0.69
GO:0009553	P	embryo sac development	5	245	0.032	0.69
GO:0050794	P	regulation of cellular process	43	4595	0.032	0.69
GO:0080090	P	regulation of primary metabolic process	28	2761	0.035	0.72
GO:0006457	P	protein folding	6	339	0.036	0.72
GO:0018319	P	protein amino acid myristoylation	8	529	0.037	0.72
GO:0018409	P	peptide or protein amino-terminal blocking	8	529	0.037	0.72
GO:0044257	P	cellular protein catabolic process	8	525	0.035	0.72
GO:0018377	P	protein myristoylation	8	529	0.037	0.72
GO:0006499	P	N-terminal protein myristoylation	8	529	0.037	0.72
GO:0006498	P	N-terminal protein lipidation	8	529	0.037	0.72
GO:0009887	P	organ morphogenesis	9	629	0.037	0.72
GO:0031365	P	N-terminal protein amino acid modification	8	533	0.038	0.73
GO:0051641	P	cellular localization	18	1613	0.039	0.75
GO:0009790	P	embryonic development	9	638	0.04	0.75
GO:0030163	P	protein catabolic process	8	540	0.041	0.75
GO:0031323	P	regulation of cellular metabolic process	29	2928	0.041	0.76
GO:0019222	P	regulation of metabolic process	31	3186	0.043	0.78
GO:0042157	P	lipoprotein metabolic process	8	552	0.045	0.8
GO:0042158	P	lipoprotein biosynthetic process	8	551	0.045	0.8
GO:0006497	P	protein amino acid lipidation	8	551	0.045	0.8
GO:0046907	P	intracellular transport	16	1423	0.048	0.84
GO:0043543	P	protein amino acid acylation	8	560	0.048	0.84
GO:0009653	P	anatomical structure morphogenesis	19	1783	0.051	0.87
GO:0006325	P	chromatin organization	8	566	0.051	0.87
GO:0006520	P	cellular amino acid metabolic process	11	882	0.052	0.87
GO:0031326	P	regulation of cellular biosynthetic process	26	2631	0.053	0.89
GO:0009889	P	regulation of biosynthetic process	26	2634	0.054	0.89
GO:0006259	P	DNA metabolic process	10	790	0.057	0.94
GO:0046165	P	alcohol biosynthetic process	5	293	0.06	0.98
GO:0051188	P	cofactor biosynthetic process	6	388	0.06	0.98
GO:0046483	P	heterocycle metabolic process	12	1023	0.062	0.99
GO:0034622	P	cellular macromolecular complex assembly	8	592	0.062	0.99
GO:0022622	P	root system development	5	595	0.41	1
GO:0022621	P	shoot system development	9	723	0.075	1
GO:0048583	P	regulation of response to stimulus	5	667	0.51	1
GO:0010016	P	shoot morphogenesis	7	529	0.085	1
GO:0061024	P	membrane organization	5	543	0.34	1
GO:0008104	P	protein localization	11	1216	0.25	1
GO:0007165	P	signal transduction	10	1670	0.75	1
GO:0044282	P	small molecule catabolic process	5	932	0.79	1
GO:0044283	P	small molecule biosynthetic process	16	1865	0.25	1
GO:0015979	P	photosynthesis	5	435	0.2	1
GO:0031347	P	regulation of defense response	5	529	0.32	1
GO:0048437	P	floral organ development	5	605	0.43	1
GO:0051716	P	cellular response to stimulus	19	2355	0.31	1
GO:0010035	P	response to inorganic substance	7	1086	0.65	1
GO:0010605	P	negative regulation of macromolecule metabolic process	8	636	0.086	1
GO:0010604	P	positive regulation of macromolecule metabolic process	5	508	0.29	1
GO:0070727	P	cellular macromolecule localization	10	1093	0.25	1
GO:0010608	P	posttranscriptional regulation of gene expression	5	347	0.1	1
GO:0009965	P	leaf morphogenesis	5	347	0.1	1
GO:0070647	P	protein modification by small protein conjugation or removal	5	418	0.18	1
GO:0040029	P	regulation of gene expression, epigenetic	6	508	0.16	1
GO:0016458	P	gene silencing	6	450	0.1	1
GO:0048513	P	organ development	20	2083	0.1	1
GO:0006073	P	cellular glucan metabolic process	5	388	0.14	1
GO:0016310	P	phosphorylation	11	1354	0.36	1
GO:0048518	P	positive regulation of biological process	10	896	0.11	1
GO:0048519	P	negative regulation of biological process	11	1243	0.27	1
GO:0034621	P	cellular macromolecular complex subunit organization	8	617	0.075	1
GO:0033036	P	macromolecule localization	11	1541	0.53	1
GO:0071310	P	cellular response to organic substance	9	1234	0.51	1
GO:0000096	P	sulfur amino acid metabolic process	5	465	0.24	1
GO:0032787	P	monocarboxylic acid metabolic process	12	1481	0.36	1
GO:0050832	P	defense response to fungus	5	342	0.099	1
GO:0008361	P	regulation of cell size	7	739	0.27	1
GO:0010038	P	response to metal ion	6	610	0.27	1
GO:0043436	P	oxoacid metabolic process	20	2103	0.11	1
GO:0051707	P	response to other organism	12	1421	0.31	1
GO:0010033	P	response to organic substance	23	2754	0.23	1
GO:0055114	P	oxidation reduction	5	1364	0.97	1
GO:0044248	P	cellular catabolic process	19	2095	0.16	1
GO:0065008	P	regulation of biological quality	17	1654	0.081	1
GO:0009607	P	response to biotic stimulus	17	1687	0.093	1
GO:0016192	P	vesicle-mediated transport	6	598	0.25	1
GO:0009605	P	response to external stimulus	7	1087	0.65	1
GO:0022402	P	cell cycle process	6	586	0.24	1
GO:0016053	P	organic acid biosynthetic process	10	1116	0.27	1
GO:0002376	P	immune system process	8	984	0.4	1
GO:0007154	P	cell communication	7	758	0.29	1
GO:0033554	P	cellular response to stress	12	1473	0.35	1
GO:0009725	P	response to hormone stimulus	11	1375	0.38	1
GO:0045184	P	establishment of protein localization	11	1160	0.2	1
GO:0019438	P	aromatic compound biosynthetic process	6	680	0.35	1
GO:0016568	P	chromatin modification	6	447	0.1	1
GO:0009892	P	negative regulation of metabolic process	8	659	0.1	1
GO:0009893	P	positive regulation of metabolic process	5	623	0.45	1
GO:0009890	P	negative regulation of biosynthetic process	6	425	0.085	1
GO:0048569	P	post-embryonic organ development	5	608	0.43	1
GO:0010629	P	negative regulation of gene expression	8	611	0.072	1
GO:0016051	P	carbohydrate biosynthetic process	10	1070	0.23	1
GO:0008219	P	cell death	5	500	0.28	1
GO:0044264	P	cellular polysaccharide metabolic process	6	601	0.26	1
GO:0051186	P	cofactor metabolic process	7	753	0.29	1
GO:0016049	P	cell growth	5	715	0.57	1
GO:0016044	P	cellular membrane organization	5	543	0.34	1
GO:0006886	P	intracellular protein transport	10	1044	0.21	1
GO:0090066	P	regulation of anatomical structure size	7	752	0.29	1
GO:0048589	P	developmental growth	6	791	0.49	1
GO:0034613	P	cellular protein localization	10	1059	0.22	1
GO:0016265	P	death	5	500	0.28	1
GO:0009886	P	post-embryonic morphogenesis	5	503	0.29	1
GO:0006629	P	lipid metabolic process	13	1772	0.49	1
GO:0009308	P	amine metabolic process	11	1034	0.12	1
GO:0009309	P	amine biosynthetic process	7	527	0.084	1
GO:0050793	P	regulation of developmental process	9	844	0.15	1
GO:0000271	P	polysaccharide biosynthetic process	6	590	0.24	1
GO:0006811	P	ion transport	5	1019	0.85	1
GO:0006810	P	transport	28	3577	0.32	1
GO:0009888	P	tissue development	10	1015	0.19	1
GO:0006952	P	defense response	13	1653	0.39	1
GO:0051239	P	regulation of multicellular organismal process	8	694	0.12	1
GO:0009266	P	response to temperature stimulus	5	962	0.81	1
GO:0034641	P	cellular nitrogen compound metabolic process	15	1373	0.066	1
GO:0051234	P	establishment of localization	29	3652	0.28	1
GO:0032535	P	regulation of cellular component size	7	752	0.29	1
GO:0044042	P	glucan metabolic process	5	432	0.2	1
GO:0008652	P	cellular amino acid biosynthetic process	7	503	0.07	1
GO:0033692	P	cellular polysaccharide biosynthetic process	6	523	0.17	1
GO:0044271	P	cellular nitrogen compound biosynthetic process	9	804	0.12	1
GO:0044272	P	sulfur compound biosynthetic process	5	486	0.26	1
GO:0046394	P	carboxylic acid biosynthetic process	10	1116	0.27	1
GO:0080134	P	regulation of response to stress	5	544	0.34	1
GO:0006950	P	response to stress	29	4089	0.53	1
GO:0048364	P	root development	5	594	0.41	1
GO:0048869	P	cellular developmental process	14	1453	0.15	1
GO:0006753	P	nucleoside phosphate metabolic process	6	687	0.36	1
GO:0010558	P	negative regulation of macromolecule biosynthetic process	6	418	0.08	1
GO:0031047	P	gene silencing by RNA	5	371	0.13	1
GO:0009617	P	response to bacterium	5	577	0.39	1
GO:0044265	P	cellular macromolecule catabolic process	12	1208	0.15	1
GO:0009314	P	response to radiation	10	1263	0.41	1
GO:0030154	P	cell differentiation	9	1127	0.41	1
GO:0042180	P	cellular ketone metabolic process	20	2123	0.12	1
GO:0009250	P	glucan biosynthetic process	5	313	0.075	1
GO:0070887	P	cellular response to chemical stimulus	10	1417	0.55	1
GO:0042221	P	response to chemical stimulus	27	3978	0.62	1
GO:0009259	P	ribonucleotide metabolic process	5	323	0.083	1
GO:0007049	P	cell cycle	8	802	0.21	1
GO:0009719	P	response to endogenous stimulus	12	1615	0.47	1
GO:0009056	P	catabolic process	20	2182	0.14	1
GO:0016071	P	mRNA metabolic process	5	381	0.14	1
GO:0051179	P	localization	29	3819	0.37	1
GO:0031327	P	negative regulation of cellular biosynthetic process	6	425	0.085	1
GO:0048827	P	phyllome development	7	497	0.066	1
GO:0006508	P	proteolysis	11	943	0.075	1
GO:0048609	P	reproductive process in a multicellular organism	5	378	0.13	1
GO:0032504	P	multicellular organism reproduction	6	405	0.071	1
GO:0043687	P	post-translational protein modification	18	2075	0.22	1
GO:0006725	P	cellular aromatic compound metabolic process	8	1022	0.44	1
GO:0034637	P	cellular carbohydrate biosynthetic process	10	941	0.13	1
GO:0023046	P	signaling process	11	1768	0.71	1
GO:0045892	P	negative regulation of transcription, DNA-dependent	6	400	0.068	1
GO:0006955	P	immune response	8	984	0.4	1
GO:0005975	P	carbohydrate metabolic process	16	2249	0.53	1
GO:0044255	P	cellular lipid metabolic process	9	1395	0.66	1
GO:0016481	P	negative regulation of transcription	6	400	0.068	1
GO:0055086	P	nucleobase, nucleoside and nucleotide metabolic process	7	726	0.26	1
GO:0009628	P	response to abiotic stimulus	18	2635	0.6	1
GO:0006082	P	organic acid metabolic process	20	2105	0.11	1
GO:0007242	P	intracellular signaling cascade	6	1252	0.88	1
GO:0005996	P	monosaccharide metabolic process	6	804	0.51	1
GO:0051253	P	negative regulation of RNA metabolic process	6	400	0.068	1
GO:0051254	P	positive regulation of RNA metabolic process	5	471	0.24	1
GO:0048731	P	system development	20	2083	0.1	1
GO:0050896	P	response to stimulus	53	6292	0.091	1
GO:0044106	P	cellular amine metabolic process	11	947	0.076	1
GO:0042742	P	defense response to bacterium	5	394	0.15	1
GO:0031325	P	positive regulation of cellular metabolic process	5	615	0.44	1
GO:0031324	P	negative regulation of cellular metabolic process	6	449	0.1	1
GO:0019752	P	carboxylic acid metabolic process	20	2103	0.11	1
GO:0042592	P	homeostatic process	6	488	0.14	1
GO:0015031	P	protein transport	11	1160	0.2	1
GO:0048507	P	meristem development	5	498	0.28	1
GO:0023052	P	signaling	17	2376	0.52	1
GO:0048367	P	shoot development	9	723	0.075	1
GO:0048580	P	regulation of post-embryonic development	5	459	0.23	1
GO:0009737	P	response to abscisic acid stimulus	5	621	0.45	1
GO:0040007	P	growth	8	949	0.36	1
GO:0048366	P	leaf development	6	451	0.1	1
GO:0032989	P	cellular component morphogenesis	5	748	0.61	1
GO:0071554	P	cell wall organization or biogenesis	8	963	0.37	1
GO:0046686	P	response to cadmium ion	5	470	0.24	1
GO:0051704	P	multi-organism process	14	1820	0.41	1
GO:0009908	P	flower development	11	948	0.077	1
GO:0009909	P	regulation of flower development	5	359	0.11	1
GO:0006468	P	protein amino acid phosphorylation	9	1134	0.41	1
GO:0045935	P	positive regulation of nucleobase, nucleoside, nucleotide and nucleic acid metabolic process	5	479	0.25	1
GO:0045934	P	negative regulation of nucleobase, nucleoside, nucleotide and nucleic acid metabolic process	6	413	0.076	1
GO:0045087	P	innate immune response	8	930	0.34	1
GO:0023060	P	signal transmission	11	1767	0.71	1
GO:0009117	P	nucleotide metabolic process	6	685	0.36	1
GO:0051172	P	negative regulation of nitrogen compound metabolic process	6	415	0.078	1
GO:0051173	P	positive regulation of nitrogen compound metabolic process	5	480	0.26	1
GO:0044262	P	cellular carbohydrate metabolic process	16	1778	0.2	1
GO:0006605	P	protein targeting	9	906	0.2	1
GO:0043623	P	cellular protein complex assembly	7	504	0.07	1
GO:0009057	P	macromolecule catabolic process	12	1255	0.18	1
GO:0006091	P	generation of precursor metabolites and energy	8	730	0.15	1
GO:0008610	P	lipid biosynthetic process	8	1159	0.58	1
GO:0006519	P	cellular amino acid and derivative metabolic process	11	1324	0.34	1
GO:0007010	P	cytoskeleton organization	5	507	0.29	1
GO:0009416	P	response to light stimulus	9	1188	0.47	1
GO:0005976	P	polysaccharide metabolic process	6	712	0.39	1
GO:0009620	P	response to fungus	6	499	0.15	1
GO:0006066	P	alcohol metabolic process	11	1143	0.19	1
GO:0006796	P	phosphate metabolic process	13	1571	0.32	1
GO:0006790	P	sulfur metabolic process	7	683	0.21	1
GO:0006793	P	phosphorus metabolic process	13	1572	0.32	1
GO:0016569	P	covalent chromatin modification	5	419	0.18	1
GO:0006412	P	translation	12	1346	0.25	1
GO:0048523	P	negative regulation of cellular process	8	789	0.2	1
GO:0048522	P	positive regulation of cellular process	8	793	0.2	1
GO:0003735	F	structural constituent of ribosome	8	411	0.0099	0.87
GO:0005515	F	protein binding	31	2709	0.0055	0.87
GO:0016874	F	ligase activity	9	517	0.012	0.87
GO:0005198	F	structural molecule activity	9	549	0.018	0.92
GO:0000166	F	nucleotide binding	32	3438	0.066	1
GO:0016818	F	hydrolase activity, acting on acid anhydrides, in phosphorus-containing anhydrides	8	866	0.27	1
GO:0016817	F	hydrolase activity, acting on acid anhydrides	9	880	0.18	1
GO:0005488	F	binding	92	11247	0.045	1
GO:0017076	F	purine nucleotide binding	21	2595	0.29	1
GO:0016787	F	hydrolase activity	26	3099	0.21	1
GO:0016788	F	hydrolase activity, acting on ester bonds	10	1044	0.21	1
GO:0016773	F	phosphotransferase activity, alcohol group as acceptor	8	1275	0.68	1
GO:0016772	F	transferase activity, transferring phosphorus-containing groups	10	1590	0.69	1
GO:0032559	F	adenyl ribonucleotide binding	20	2169	0.14	1
GO:0032555	F	purine ribonucleotide binding	20	2429	0.27	1
GO:0032553	F	ribonucleotide binding	20	2429	0.27	1
GO:0001883	F	purine nucleoside binding	21	2333	0.15	1
GO:0001882	F	nucleoside binding	21	2341	0.16	1
GO:0016740	F	transferase activity	20	3012	0.65	1
GO:0046914	F	transition metal ion binding	9	2313	0.99	1
GO:0016757	F	transferase activity, transferring glycosyl groups	5	596	0.42	1
GO:0022891	F	substrate-specific transmembrane transporter activity	6	828	0.53	1
GO:0022892	F	substrate-specific transporter activity	9	957	0.24	1
GO:0016491	F	oxidoreductase activity	6	1691	0.98	1
GO:0005215	F	transporter activity	10	1300	0.44	1
GO:0016887	F	ATPase activity	6	488	0.14	1
GO:0022857	F	transmembrane transporter activity	7	1020	0.59	1
GO:0004674	F	protein serine/threonine kinase activity	8	940	0.35	1
GO:0004672	F	protein kinase activity	8	1113	0.53	1
GO:0017111	F	nucleoside-triphosphatase activity	7	826	0.37	1
GO:0003700	F	transcription factor activity	12	1682	0.53	1
GO:0046872	F	metal ion binding	10	2853	1	1
GO:0003676	F	nucleic acid binding	40	4194	0.03	1
GO:0003677	F	DNA binding	23	2399	0.086	1
GO:0042623	F	ATPase activity, coupled	5	360	0.12	1
GO:0005524	F	ATP binding	19	1996	0.12	1
GO:0016301	F	kinase activity	9	1356	0.63	1
GO:0003824	F	catalytic activity	63	8787	0.48	1
GO:0008233	F	peptidase activity	5	548	0.35	1
GO:0043169	F	cation binding	10	3029	1	1
GO:0043167	F	ion binding	10	3030	1	1
GO:0030554	F	adenyl nucleotide binding	21	2331	0.15	1
GO:0016879	F	ligase activity, forming carbon-nitrogen bonds	6	393	0.063	1
GO:0008270	F	zinc ion binding	8	1521	0.85	1
GO:0016462	F	pyrophosphatase activity	7	854	0.4	1
GO:0003723	F	RNA binding	13	1335	0.16	1
GO:0030528	F	transcription regulator activity	12	1740	0.58	1
GO:0044424	C	intracellular part	166	19957	4.7e-05	0.003
GO:0043231	C	intracellular membrane-bounded organelle	149	17343	7e-05	0.003
GO:0043229	C	intracellular organelle	151	17570	5e-05	0.003
GO:0005622	C	intracellular	166	20042	6.7e-05	0.003
GO:0043227	C	membrane-bounded organelle	149	17349	7.2e-05	0.003
GO:0043226	C	organelle	151	17578	5.2e-05	0.003
GO:0043232	C	intracellular non-membrane-bounded organelle	20	1109	0.00015	0.0047
GO:0043228	C	non-membrane-bounded organelle	20	1109	0.00015	0.0047
GO:0044464	C	cell part	178	22455	0.00032	0.0082
GO:0005623	C	cell	178	22455	0.00032	0.0082
GO:0005634	C	nucleus	87	9514	0.0025	0.058
GO:0044422	C	organelle part	37	3385	0.005	0.098
GO:0044446	C	intracellular organelle part	37	3379	0.0049	0.098
GO:0005730	C	nucleolus	7	303	0.0065	0.11
GO:0031981	C	nuclear lumen	9	467	0.0068	0.11
GO:0044428	C	nuclear part	11	650	0.0074	0.12
GO:0044444	C	cytoplasmic part	87	9995	0.011	0.16
GO:0032991	C	macromolecular complex	24	2050	0.011	0.16
GO:0009507	C	chloroplast	40	3959	0.013	0.16
GO:0005737	C	cytoplasm	103	12233	0.012	0.16
GO:0031974	C	membrane-enclosed lumen	10	628	0.015	0.18
GO:0009536	C	plastid	40	4037	0.017	0.2
GO:0044459	C	plasma membrane part	14	1065	0.021	0.23
GO:0005840	C	ribosome	8	484	0.024	0.25
GO:0005783	C	endoplasmic reticulum	9	587	0.026	0.26
GO:0009570	C	chloroplast stroma	9	603	0.03	0.29
GO:0070013	C	intracellular organelle lumen	9	622	0.035	0.32
GO:0043233	C	organelle lumen	9	622	0.035	0.32
GO:0005911	C	cell-cell junction	11	854	0.043	0.33
GO:0055044	C	symplast	11	852	0.042	0.33
GO:0009532	C	plastid stroma	9	637	0.04	0.33
GO:0030054	C	cell junction	11	857	0.044	0.33
GO:0009506	C	plasmodesma	11	852	0.042	0.33
GO:0030529	C	ribonucleoprotein complex	9	650	0.044	0.33
GO:0005768	C	endosome	5	276	0.049	0.35
GO:0005886	C	plasma membrane	35	3740	0.052	0.36
GO:0016020	C	membrane	53	6122	0.061	0.41
GO:0043234	C	protein complex	15	1358	0.061	0.41
GO:0044431	C	Golgi apparatus part	5	307	0.07	0.45
GO:0033279	C	ribosomal subunit	5	319	0.079	0.5
GO:0009941	C	chloroplast envelope	7	573	0.12	0.71
GO:0031975	C	envelope	10	929	0.13	0.75
GO:0031967	C	organelle envelope	10	929	0.13	0.75
GO:0009526	C	plastid envelope	7	598	0.14	0.78
GO:0005794	C	Golgi apparatus	10	949	0.14	0.78
GO:0044425	C	membrane part	21	2448	0.21	1
GO:0031224	C	intrinsic to membrane	7	1174	0.73	1
GO:0016021	C	integral to membrane	7	912	0.47	1
GO:0005829	C	cytosol	14	1644	0.28	1
GO:0044435	C	plastid part	11	1252	0.28	1
GO:0044434	C	chloroplast part	11	1211	0.24	1
GO:0031090	C	organelle membrane	10	1327	0.47	1
GO:0005773	C	vacuole	7	855	0.4	1
GO:0005739	C	mitochondrion	26	3571	0.47	1
GO:0005576	C	extracellular region	18	2824	0.71	1

## Sheet: Sheet2
Supplementary Data2. Go terms analysis for upregulated genes identified by agriGO.
Go term analysis using upregulated genes
GO term	Ontology	Description	Number in input list	Number in BG/Ref	p-value	FDR
GO:0080090	P	regulation of primary metabolic process	7	2761	0.96	1
GO:0019222	P	regulation of metabolic process	9	3186	0.94	1
GO:0044281	P	small molecule metabolic process	20	4065	0.31	1
GO:0044282	P	small molecule catabolic process	7	932	0.11	1
GO:0044283	P	small molecule biosynthetic process	11	1865	0.19	1
GO:0051716	P	cellular response to stimulus	8	2355	0.81	1
GO:0000003	P	reproduction	11	2272	0.4	1
GO:0010467	P	gene expression	10	4766	1	1
GO:0018193	P	peptidyl-amino acid modification	5	610	0.13	1
GO:0016310	P	phosphorylation	5	1354	0.7	1
GO:0060255	P	regulation of macromolecule metabolic process	5	2829	1	1
GO:0032787	P	monocarboxylic acid metabolic process	12	1481	0.028	1
GO:0003006	P	reproductive developmental process	10	2050	0.4	1
GO:0043436	P	oxoacid metabolic process	14	2103	0.072	1
GO:0051707	P	response to other organism	7	1421	0.42	1
GO:0010033	P	response to organic substance	9	2754	0.85	1
GO:0055114	P	oxidation reduction	7	1364	0.38	1
GO:0051704	P	multi-organism process	8	1820	0.54	1
GO:0044248	P	cellular catabolic process	9	2095	0.56	1
GO:0009607	P	response to biotic stimulus	7	1687	0.6	1
GO:0019538	P	protein metabolic process	16	5220	0.96	1
GO:0016054	P	organic acid catabolic process	5	402	0.032	1
GO:0016053	P	organic acid biosynthetic process	8	1116	0.11	1
GO:0002376	P	immune system process	5	984	0.42	1
GO:0033554	P	cellular response to stress	5	1473	0.77	1
GO:0023052	P	signaling	6	2376	0.95	1
GO:0007165	P	signal transduction	5	1670	0.86	1
GO:0006807	P	nitrogen compound metabolic process	14	5675	1	1
GO:0042157	P	lipoprotein metabolic process	5	552	0.094	1
GO:0031365	P	N-terminal protein amino acid modification	5	533	0.084	1
GO:0042158	P	lipoprotein biosynthetic process	5	551	0.093	1
GO:0050789	P	regulation of biological process	16	5235	0.96	1
GO:0044267	P	cellular protein metabolic process	16	4775	0.9	1
GO:0044262	P	cellular carbohydrate metabolic process	7	1778	0.66	1
GO:0044260	P	cellular macromolecule metabolic process	29	8616	0.96	1
GO:0016043	P	cellular component organization	11	3141	0.81	1
GO:0065007	P	biological regulation	20	6222	0.95	1
GO:0065008	P	regulation of biological quality	7	1654	0.58	1
GO:0006629	P	lipid metabolic process	14	1772	0.022	1
GO:0006810	P	transport	12	3577	0.86	1
GO:0009889	P	regulation of biosynthetic process	7	2634	0.95	1
GO:0050794	P	regulation of cellular process	13	4595	0.97	1
GO:0006952	P	defense response	9	1653	0.29	1
GO:0006950	P	response to stress	19	4089	0.41	1
GO:0008152	P	metabolic process	57	13633	0.68	1
GO:0006955	P	immune response	5	984	0.42	1
GO:0051234	P	establishment of localization	12	3652	0.88	1
GO:0016070	P	RNA metabolic process	8	3734	0.99	1
GO:0046394	P	carboxylic acid biosynthetic process	8	1116	0.11	1
GO:0046395	P	carboxylic acid catabolic process	5	402	0.032	1
GO:0050896	P	response to stimulus	28	6292	0.47	1
GO:0043412	P	macromolecule modification	13	3199	0.64	1
GO:0006350	P	transcription	5	2620	0.99	1
GO:0006351	P	transcription, DNA-dependent	5	2618	0.99	1
GO:0006519	P	cellular amino acid and derivative metabolic process	5	1324	0.68	1
GO:0006633	P	fatty acid biosynthetic process	5	303	0.011	1
GO:0006631	P	fatty acid metabolic process	7	587	0.015	1
GO:0032774	P	RNA biosynthetic process	5	2621	0.99	1
GO:0009314	P	response to radiation	6	1263	0.47	1
GO:0009266	P	response to temperature stimulus	6	962	0.24	1
GO:0009791	P	post-embryonic development	9	2188	0.61	1
GO:0044249	P	cellular biosynthetic process	32	7737	0.65	1
GO:0034641	P	cellular nitrogen compound metabolic process	5	1373	0.71	1
GO:0009416	P	response to light stimulus	6	1188	0.41	1
GO:0034645	P	cellular macromolecule biosynthetic process	16	5243	0.96	1
GO:0006139	P	nucleobase, nucleoside, nucleotide and nucleic acid metabolic process	11	4798	1	1
GO:0018319	P	protein amino acid myristoylation	5	529	0.082	1
GO:0032502	P	developmental process	16	4094	0.71	1
GO:0006497	P	protein amino acid lipidation	5	551	0.093	1
GO:0032501	P	multicellular organismal process	16	4020	0.68	1
GO:0048608	P	reproductive structure development	9	1722	0.33	1
GO:0044238	P	primary metabolic process	48	11717	0.72	1
GO:0006721	P	terpenoid metabolic process	5	290	0.0092	1
GO:0006720	P	isoprenoid metabolic process	5	500	0.068	1
GO:0043687	P	post-translational protein modification	7	2075	0.8	1
GO:0009987	P	cellular process	59	14419	0.76	1
GO:0023046	P	signaling process	5	1768	0.89	1
GO:0044255	P	cellular lipid metabolic process	12	1395	0.019	1
GO:0009743	P	response to carbohydrate stimulus	5	812	0.28	1
GO:0006082	P	organic acid metabolic process	14	2105	0.073	1
GO:0043170	P	macromolecule metabolic process	32	9246	0.95	1
GO:0031326	P	regulation of cellular biosynthetic process	7	2631	0.94	1
GO:0031323	P	regulation of cellular metabolic process	8	2928	0.95	1
GO:0019752	P	carboxylic acid metabolic process	14	2103	0.072	1
GO:0044237	P	cellular metabolic process	47	11509	0.73	1
GO:0007275	P	multicellular organismal development	16	3864	0.62	1
GO:0018377	P	protein myristoylation	5	529	0.082	1
GO:0018409	P	peptide or protein amino-terminal blocking	5	529	0.082	1
GO:0010468	P	regulation of gene expression	5	2695	0.99	1
GO:0006468	P	protein amino acid phosphorylation	5	1134	0.55	1
GO:0043543	P	protein amino acid acylation	5	560	0.098	1
GO:0019748	P	secondary metabolic process	7	1247	0.3	1
GO:0006464	P	protein modification process	12	2773	0.55	1
GO:0023060	P	signal transmission	5	1767	0.89	1
GO:0022414	P	reproductive process	11	2224	0.37	1
GO:0009058	P	biosynthetic process	33	7962	0.65	1
GO:0009059	P	macromolecule biosynthetic process	17	5312	0.94	1
GO:0042221	P	response to chemical stimulus	14	3978	0.83	1
GO:0009056	P	catabolic process	9	2182	0.61	1
GO:0051179	P	localization	12	3819	0.91	1
GO:0008610	P	lipid biosynthetic process	9	1159	0.066	1
GO:0006996	P	organelle organization	7	2044	0.79	1
GO:0009628	P	response to abiotic stimulus	12	2635	0.47	1
GO:0005975	P	carbohydrate metabolic process	10	2249	0.51	1
GO:0042180	P	cellular ketone metabolic process	14	2123	0.077	1
GO:0048856	P	anatomical structure development	14	3396	0.62	1
GO:0006499	P	N-terminal protein myristoylation	5	529	0.082	1
GO:0006498	P	N-terminal protein lipidation	5	529	0.082	1
GO:0006796	P	phosphate metabolic process	6	1571	0.68	1
GO:0044085	P	cellular component biogenesis	5	1480	0.77	1
GO:0006793	P	phosphorus metabolic process	6	1572	0.68	1
GO:0000166	F	nucleotide binding	12	3438	0.82	1
GO:0016740	F	transferase activity	19	3012	0.061	1
GO:0046872	F	metal ion binding	13	2853	0.47	1
GO:0004672	F	protein kinase activity	7	1113	0.21	1
GO:0003677	F	DNA binding	6	2399	0.95	1
GO:0017076	F	purine nucleotide binding	11	2595	0.58	1
GO:0005524	F	ATP binding	9	1996	0.5	1
GO:0016787	F	hydrolase activity	14	3099	0.48	1
GO:0016301	F	kinase activity	8	1356	0.24	1
GO:0043169	F	cation binding	15	3029	0.33	1
GO:0016788	F	hydrolase activity, acting on ester bonds	8	1044	0.085	1
GO:0003824	F	catalytic activity	42	8787	0.25	1
GO:0022892	F	substrate-specific transporter activity	7	957	0.12	1
GO:0032555	F	purine ribonucleotide binding	11	2429	0.49	1
GO:0032553	F	ribonucleotide binding	11	2429	0.49	1
GO:0016491	F	oxidoreductase activity	9	1691	0.31	1
GO:0016705	F	oxidoreductase activity, acting on paired donors, with incorporation or reduction of molecular oxygen	6	462	0.016	1
GO:0043167	F	ion binding	15	3030	0.33	1
GO:0009055	F	electron carrier activity	5	525	0.08	1
GO:0030554	F	adenyl nucleotide binding	9	2331	0.69	1
GO:0016773	F	phosphotransferase activity, alcohol group as acceptor	8	1275	0.19	1
GO:0005515	F	protein binding	11	2709	0.63	1
GO:0016772	F	transferase activity, transferring phosphorus-containing groups	13	1590	0.021	1
GO:0005488	F	binding	43	11247	0.87	1
GO:0003676	F	nucleic acid binding	10	4194	0.99	1
GO:0001883	F	purine nucleoside binding	9	2333	0.69	1
GO:0001882	F	nucleoside binding	9	2341	0.69	1
GO:0022857	F	transmembrane transporter activity	5	1020	0.45	1
GO:0030528	F	transcription regulator activity	6	1740	0.77	1
GO:0004674	F	protein serine/threonine kinase activity	5	940	0.39	1
GO:0005215	F	transporter activity	8	1300	0.2	1
GO:0032559	F	adenyl ribonucleotide binding	9	2169	0.6	1
GO:0022891	F	substrate-specific transmembrane transporter activity	5	828	0.29	1
GO:0003700	F	transcription factor activity	5	1682	0.86	1
GO:0046914	F	transition metal ion binding	11	2313	0.42	1
GO:0005773	C	vacuole	5	855	0.31	1
GO:0016021	C	integral to membrane	5	912	0.36	1
GO:0016020	C	membrane	31	6122	0.19	1
GO:0009507	C	chloroplast	12	3959	0.93	1
GO:0043234	C	protein complex	6	1358	0.54	1
GO:0043231	C	intracellular membrane-bounded organelle	72	17343	0.75	1
GO:0044424	C	intracellular part	87	19957	0.5	1
GO:0005829	C	cytosol	7	1644	0.57	1
GO:0044422	C	organelle part	12	3385	0.81	1
GO:0043229	C	intracellular organelle	72	17570	0.8	1
GO:0005622	C	intracellular	87	20042	0.53	1
GO:0043227	C	membrane-bounded organelle	72	17349	0.75	1
GO:0044446	C	intracellular organelle part	12	3379	0.81	1
GO:0044444	C	cytoplasmic part	38	9995	0.86	1
GO:0031224	C	intrinsic to membrane	8	1174	0.14	1
GO:0005737	C	cytoplasm	53	12233	0.53	1
GO:0031090	C	organelle membrane	5	1327	0.69	1
GO:0005634	C	nucleus	40	9514	0.62	1
GO:0005739	C	mitochondrion	14	3571	0.69	1
GO:0032991	C	macromolecular complex	8	2050	0.67	1
GO:0044464	C	cell part	101	22455	0.24	1
GO:0005623	C	cell	101	22455	0.24	1
GO:0009536	C	plastid	12	4037	0.94	1
GO:0043226	C	organelle	72	17578	0.81	1
GO:0044425	C	membrane part	14	2448	0.17	1
GO:0005576	C	extracellular region	14	2824	0.34	1
GO:0005886	C	plasma membrane	24	3740	0.031	1
